# Supplementary material for: Cucurbita pepo var. styriaca Seeds: Deep Insights into Polar Lipid Profile
Source: Foods. 2026 Jun 19;15(12):2215. doi: 10.3390/foods15122215 (PMC13298422; doi:10.3390/foods15122215)
Supplement: Supplementary file 1 [file foods-15-02215-s001.zip]

Archive with 1 entries (1 files):
- foods-4331371-supplementary.pdf
